# Supplementary material for: N-terminal tagging of RNA Polymerase II shapes transcriptomes more than C-terminal alterations
Source: iScience. 2024 May 7;27(6):109914. doi: 10.1016/j.isci.2024.109914 (PMC11126984; doi:10.1016/j.isci.2024.109914)
Supplement: Table S14. List of significant differentially expressed genes, related to Figure 7 [file mmc2.xlsx]

## Sheet: Sheet1
p_val	avg_log2FC	pct.1	pct.2	p_val_adj	minus_log10_p_val_adj	p_val_adj_modified	minus_log10_p_val_adj_modified	gene	comparison
4.0386e-293	-1.37487	0.706	0.743	1.20326e-293	299.92	1.20326e-293	299.92	LINC00662	Dendra2_vs_HaloTag
0	-0.927551	0.628	0.734	0	Inf	2.22507e-301	307.653	CTSB	Dendra2_vs_HaloTag
0	-0.927065	0.968	0.986	0	Inf	2.22507e-301	307.653	TIMP1	Dendra2_vs_HaloTag
0	-0.84628	0.443	0.668	0	Inf	2.22507e-301	307.653	IGFBP7	Dendra2_vs_HaloTag
3.07554e-204	-0.842104	0.285	0.446	9.16327e-200	199.038	9.16327e-200	199.038	SUGCT	Dendra2_vs_HaloTag
0	-0.815325	0.997	0.998	0	Inf	2.22507e-301	307.653	MT-CYB	Dendra2_vs_HaloTag
1.27093e-126	-0.811177	0.736	0.759	3.7866e-122	121.422	3.7866e-122	121.422	CTSL	Dendra2_vs_HaloTag
0	-0.811034	0.997	0.999	0	Inf	2.22507e-301	307.653	MT-ATP6	Dendra2_vs_HaloTag
4.83119e-274	-0.80645	0.182	0.391	1.4394e-269	268.842	1.4394e-269	268.842	IGFL2-AS1	Dendra2_vs_HaloTag
9.48598e-230	-0.803208	0.961	0.971	2.82625e-225	224.549	2.82625e-225	224.549	NEAT1	Dendra2_vs_HaloTag
2.30603e-203	-0.783909	0.672	0.75	6.87059e-199	198.163	6.87059e-199	198.163	KRT17	Dendra2_vs_HaloTag
0	-0.773385	0.705	0.816	0	Inf	2.22507e-301	307.653	FHL2	Dendra2_vs_HaloTag
0	-0.729997	0.957	0.986	0	Inf	2.22507e-301	307.653	DUXAP8	Dendra2_vs_HaloTag
6.59243e-211	-0.723633	0.04	0.181	1.96415e-206	205.707	1.96415e-206	205.707	LINC00520	Dendra2_vs_HaloTag
0	-0.721608	0.874	0.934	0	Inf	2.22507e-301	307.653	NPC2	Dendra2_vs_HaloTag
0	-0.698234	0.997	0.999	0	Inf	2.22507e-301	307.653	MT-CO3	Dendra2_vs_HaloTag
0	-0.683701	0.996	0.998	0	Inf	2.22507e-301	307.653	MT-ND4	Dendra2_vs_HaloTag
0	-0.68313	0.75	0.888	0	Inf	2.22507e-301	307.653	PRAME	Dendra2_vs_HaloTag
2.33214e-197	-0.679557	0.881	0.858	6.94837e-193	192.158	6.94837e-193	192.158	TAF1D	Dendra2_vs_HaloTag
0	-0.632264	0.754	0.85	0	Inf	2.22507e-301	307.653	PMEPA1	Dendra2_vs_HaloTag
0	-0.611875	0.366	0.561	0	Inf	2.22507e-301	307.653	MAP3K7CL	Dendra2_vs_HaloTag
9.93694e-293	-0.593634	0.808	0.848	2.96061e-293	295.529	2.96061e-293	295.529	SERTAD4-AS1	Dendra2_vs_HaloTag
0	-0.593577	0.94	0.969	0	Inf	2.22507e-301	307.653	VMP1	Dendra2_vs_HaloTag
0	-0.58654	0.998	0.999	0	Inf	2.22507e-301	307.653	MT-CO2	Dendra2_vs_HaloTag
8.94127e-262	-0.58599	0.173	0.367	2.66396e-257	256.574	2.66396e-257	256.574	LUM	Dendra2_vs_HaloTag
2.90854e-145	-0.575385	0.634	0.673	8.66569e-141	140.062	8.66569e-141	140.062	TNNC1	Dendra2_vs_HaloTag
0	-0.574729	0.53	0.717	0	Inf	2.22507e-301	307.653	HPS4	Dendra2_vs_HaloTag
0	-0.567005	0.997	0.999	0	Inf	2.22507e-301	307.653	MT-CO1	Dendra2_vs_HaloTag
1.54198e-260	-0.55759	0.126	0.317	4.59416e-256	255.338	4.59416e-256	255.338	TNFRSF11B	Dendra2_vs_HaloTag
0	-0.544625	0.843	0.891	0	Inf	2.22507e-301	307.653	SNHG25	Dendra2_vs_HaloTag
0	-0.527134	0.078	0.331	0	Inf	2.22507e-301	307.653	C6orf15	Dendra2_vs_HaloTag
1.09455e-213	-0.503119	0.815	0.823	3.26111e-209	208.487	3.26111e-209	208.487	CAMK2N1	Dendra2_vs_HaloTag
0	0.504543	0.942	0.739	0	Inf	2.22507e-301	307.653	TMEM160	Dendra2_vs_HaloTag
0	0.506664	0.999	0.999	0	Inf	2.22507e-301	307.653	RPS17	Dendra2_vs_HaloTag
0	0.506698	0.991	0.949	0	Inf	2.22507e-301	307.653	PRELID1	Dendra2_vs_HaloTag
0	0.513997	0.985	0.913	0	Inf	2.22507e-301	307.653	NDUFAF8	Dendra2_vs_HaloTag
0	0.51527	0.99	0.976	0	Inf	2.22507e-301	307.653	NDUFS6	Dendra2_vs_HaloTag
0	0.516775	0.891	0.666	0	Inf	2.22507e-301	307.653	TOMM40	Dendra2_vs_HaloTag
0	0.521917	0.982	0.918	0	Inf	2.22507e-301	307.653	MRPL41	Dendra2_vs_HaloTag
0	0.522644	1	1	0	Inf	2.22507e-301	307.653	RPL13A	Dendra2_vs_HaloTag
0	0.528472	0.93	0.765	0	Inf	2.22507e-301	307.653	UBE2S	Dendra2_vs_HaloTag
0	0.528773	0.985	0.946	0	Inf	2.22507e-301	307.653	EMP3	Dendra2_vs_HaloTag
0	0.529037	1	0.999	0	Inf	2.22507e-301	307.653	RPL38	Dendra2_vs_HaloTag
0	0.535565	0.991	0.959	0	Inf	2.22507e-301	307.653	TNFRSF12A	Dendra2_vs_HaloTag
0	0.556624	0.957	0.818	0	Inf	2.22507e-301	307.653	NUDT1	Dendra2_vs_HaloTag
0	0.561767	0.983	0.924	0	Inf	2.22507e-301	307.653	PDCD5	Dendra2_vs_HaloTag
0	0.596899	0.894	0.645	0	Inf	2.22507e-301	307.653	TK1	Dendra2_vs_HaloTag
0	0.597649	0.993	0.968	0	Inf	2.22507e-301	307.653	HSPE1	Dendra2_vs_HaloTag
0	0.599343	0.999	0.995	0	Inf	2.22507e-301	307.653	MT2A	Dendra2_vs_HaloTag
0	0.62017	0.551	0.275	0	Inf	2.22507e-301	307.653	HIST1H1A	Dendra2_vs_HaloTag
0	0.633704	0.963	0.813	0	Inf	2.22507e-301	307.653	CENPX	Dendra2_vs_HaloTag
0	0.66456	1	0.999	0	Inf	2.22507e-301	307.653	RPL27A	Dendra2_vs_HaloTag
0	0.678687	0.999	0.995	0	Inf	2.22507e-301	307.653	FTL	Dendra2_vs_HaloTag
0	0.696099	0.493	0.156	0	Inf	2.22507e-301	307.653	HIST1H2AH	Dendra2_vs_HaloTag
0	0.697174	0.595	0.191	0	Inf	2.22507e-301	307.653	HIST1H2AG	Dendra2_vs_HaloTag
0	0.697774	0.997	0.98	0	Inf	2.22507e-301	307.653	MT1E	Dendra2_vs_HaloTag
0	0.708423	0.872	0.678	0	Inf	2.22507e-301	307.653	TXNRD1	Dendra2_vs_HaloTag
0	0.721482	0.998	0.979	0	Inf	2.22507e-301	307.653	PPP1R14B	Dendra2_vs_HaloTag
0	0.738832	0.574	0.147	0	Inf	2.22507e-301	307.653	HIST1H3B	Dendra2_vs_HaloTag
0	0.835773	0.699	0.28	0	Inf	2.22507e-301	307.653	HIST1H1E	Dendra2_vs_HaloTag
0	0.845521	0.452	0.08	0	Inf	2.22507e-301	307.653	HIST1H3D	Dendra2_vs_HaloTag
0	0.874794	0.946	0.769	0	Inf	2.22507e-301	307.653	MTRNR2L12	Dendra2_vs_HaloTag
0	0.888327	0.925	0.619	0	Inf	2.22507e-301	307.653	CCDC85B	Dendra2_vs_HaloTag
0	0.926457	0.806	0.721	0	Inf	2.22507e-301	307.653	DHRS2	Dendra2_vs_HaloTag
0	0.932669	0.739	0.338	0	Inf	2.22507e-301	307.653	HIST2H2AC	Dendra2_vs_HaloTag
0	0.958041	0.948	0.643	0	Inf	2.22507e-301	307.653	ID3	Dendra2_vs_HaloTag
0	1.0208	0.966	0.735	0	Inf	2.22507e-301	307.653	ID1	Dendra2_vs_HaloTag
0	1.03506	0.936	0.649	0	Inf	2.22507e-301	307.653	AL627171.2	Dendra2_vs_HaloTag
0	1.18681	0.946	0.487	0	Inf	2.22507e-301	307.653	PLCG2	Dendra2_vs_HaloTag
1.37431e-199	1.57082	0.241	0.095	4.09463e-195	194.388	4.09463e-195	194.388	HIST1H4C	Dendra2_vs_HaloTag
0	-2.22337	0.039	0.379	0	Inf	2.22507e-301	307.653	HIST1H4C	70_vs_52
0	-1.29643	0.252	0.628	0	Inf	2.22507e-301	307.653	SUGCT	52_vs_25
0	-1.27037	0.266	0.628	0	Inf	2.22507e-301	307.653	SUGCT	70_vs_25
0	-1.11192	0.49	0.845	0	Inf	2.22507e-301	307.653	SPANXB1	52_vs_25
0	-1.09393	0.033	0.275	0	Inf	2.22507e-301	307.653	LINC00520	52_vs_25
0	-1.09323	0.814	0.932	0	Inf	2.22507e-301	307.653	TAF1D	70_vs_25
0	-1.05888	0.862	0.932	0	Inf	2.22507e-301	307.653	TAF1D	52_vs_25
0	-1.02514	0.576	0.794	0	Inf	2.22507e-301	307.653	CTSB	70_vs_25
1.09334e-262	-0.990726	0.063	0.275	3.25751e-258	257.487	3.25751e-258	257.487	LINC00520	70_vs_25
0	-0.939012	0.127	0.44	0	Inf	2.22507e-301	307.653	SAA1	52_vs_25
0	-0.936024	0.138	0.44	0	Inf	2.22507e-301	307.653	SAA1	70_vs_25
0	-0.898604	0.473	0.816	0	Inf	2.22507e-301	307.653	CD70	52_vs_25
0	-0.877991	0.833	0.957	0	Inf	2.22507e-301	307.653	KRT8	70_vs_52
1.00323e-285	-0.875635	0.652	0.852	2.98902e-281	280.524	2.98902e-281	280.524	DHRS2	70_vs_52
2.53861e-167	-0.823259	0.715	0.794	7.56354e-163	162.121	7.56354e-163	162.121	CTSB	52_vs_25
0	-0.765252	0.973	0.997	0	Inf	2.22507e-301	307.653	SNHG6	70_vs_25
0	-0.747744	0.246	0.664	0	Inf	2.22507e-301	307.653	SPANXC	52_vs_25
0	-0.730548	1	1	0	Inf	2.22507e-301	307.653	RPL37A	70_vs_25
8.40757e-183	-0.726193	0.47	0.669	2.50495e-178	177.601	2.50495e-178	177.601	IGFBP7	52_vs_25
0	-0.695815	0.381	0.733	0	Inf	2.22507e-301	307.653	CALB2	70_vs_25
0	-0.695082	0.047	0.354	0	Inf	2.22507e-301	307.653	ZNF114	70_vs_25
0	-0.690719	0.039	0.368	0	Inf	2.22507e-301	307.653	CTAG2	52_vs_25
0	-0.686302	0.012	0.293	0	Inf	2.22507e-301	307.653	UCA1	52_vs_25
0	-0.683633	0.013	0.293	0	Inf	2.22507e-301	307.653	UCA1	70_vs_25
0	-0.682414	0.571	0.822	0	Inf	2.22507e-301	307.653	LINC00973	52_vs_25
0	-0.681254	0.9	0.982	0	Inf	2.22507e-301	307.653	HMGA1	70_vs_25
0	-0.676141	0.999	0.999	0	Inf	2.22507e-301	307.653	RPS20	70_vs_25
0	-0.673897	0.819	0.929	0	Inf	2.22507e-301	307.653	CAV1	52_vs_25
0	-0.664325	0.983	0.992	0	Inf	2.22507e-301	307.653	YBX3	52_vs_25
0	-0.664046	0.415	0.71	0	Inf	2.22507e-301	307.653	CASC8	70_vs_25
2.74384e-250	-0.658054	0.821	0.897	8.17499e-246	245.088	8.17499e-246	245.088	SNHG25	52_vs_25
0	-0.656332	0.675	0.916	0	Inf	2.22507e-301	307.653	RBP1	70_vs_52
0	-0.637949	0.277	0.664	0	Inf	2.22507e-301	307.653	SPANXC	70_vs_25
0	-0.635705	0.534	0.785	0	Inf	2.22507e-301	307.653	CD44	52_vs_25
0	-0.624925	0.577	0.816	0	Inf	2.22507e-301	307.653	CD70	70_vs_25
0	-0.621692	0.075	0.354	0	Inf	2.22507e-301	307.653	ZNF114	52_vs_25
0	-0.598686	0.567	0.832	0	Inf	2.22507e-301	307.653	PVT1	52_vs_25
0	-0.597336	0.422	0.754	0	Inf	2.22507e-301	307.653	NEFL	70_vs_25
0	-0.578702	0.974	0.995	0	Inf	2.22507e-301	307.653	MT1E	70_vs_25
1.19257e-293	-0.574871	0.508	0.759	3.55313e-293	302.449	3.55313e-293	302.449	FAM210B	70_vs_25
4.20713e-279	-0.574075	0.495	0.71	1.25347e-274	273.902	1.25347e-274	273.902	CASC8	52_vs_25
0	-0.573157	0.104	0.447	0	Inf	2.22507e-301	307.653	NRG1	70_vs_25
0	-0.565995	0.531	0.785	0	Inf	2.22507e-301	307.653	CD44	70_vs_25
0	-0.555051	1	1	0	Inf	2.22507e-301	307.653	RPL30	70_vs_25
1.70888e-210	-0.552851	0.638	0.794	5.09144e-206	205.293	5.09144e-206	205.293	SOD2	52_vs_25
0	-0.551759	0.991	0.997	0	Inf	2.22507e-301	307.653	SNHG6	52_vs_25
1.64053e-293	-0.54523	0.675	0.876	4.8878e-293	296.311	4.8878e-293	296.311	RBP1	70_vs_25
0	-0.542281	0.558	0.832	0	Inf	2.22507e-301	307.653	PVT1	70_vs_25
0	-0.541832	1	1	0	Inf	2.22507e-301	307.653	RPS21	70_vs_25
3.77245e-159	-0.538493	0.562	0.745	1.12396e-154	153.949	1.12396e-154	153.949	PLAC8	70_vs_25
4.09219e-162	-0.535168	0.543	0.713	1.21923e-157	156.914	1.21923e-157	156.914	MFAP5	52_vs_25
0	-0.53091	0.148	0.447	0	Inf	2.22507e-301	307.653	NRG1	52_vs_25
0	-0.529321	0.077	0.388	0	Inf	2.22507e-301	307.653	MANCR	52_vs_25
0	-0.526691	0.956	0.982	0	Inf	2.22507e-301	307.653	HMGA1	52_vs_25
0	-0.525273	0.944	0.992	0	Inf	2.22507e-301	307.653	HSPD1	70_vs_25
7.19823e-219	-0.522894	0.522	0.721	2.14464e-214	213.669	2.14464e-214	213.669	COL1A1	70_vs_52
3.35266e-293	-0.522306	0.503	0.754	9.98891e-293	297	9.98891e-293	297	NEFL	52_vs_25
1.27635e-223	-0.517127	0.258	0.485	3.80275e-219	218.42	3.80275e-219	218.42	GNPTG	52_vs_25
7.80969e-258	-0.517087	0.612	0.845	2.32682e-253	252.633	2.32682e-253	252.633	SPANXB1	70_vs_25
0	-0.514845	0.994	0.997	0	Inf	2.22507e-301	307.653	RPS10	52_vs_25
1.47924e-273	-0.514058	0.229	0.485	4.40726e-269	268.356	4.40726e-269	268.356	GNPTG	70_vs_25
0	-0.513307	0.965	0.996	0	Inf	2.22507e-301	307.653	OST4	70_vs_25
2.27612e-293	-0.510986	0.992	0.999	6.78147e-293	300.169	6.78147e-293	300.169	MT2A	70_vs_25
1.03817e-293	-0.508544	0.704	0.911	3.09311e-291	290.51	3.09311e-291	290.51	PAGE2B	70_vs_25
2.38211e-250	-0.504533	0.602	0.822	7.09726e-246	245.149	7.09726e-246	245.149	LINC00973	70_vs_25
3.89691e-222	-0.5042	0.392	0.643	1.16105e-217	216.935	1.16105e-217	216.935	ARL4C	70_vs_52
6.18771e-199	-0.501448	0.896	0.949	1.84357e-194	193.734	1.84357e-194	193.734	GAS5	52_vs_25
0	-0.501031	0.999	1	0	Inf	2.22507e-301	307.653	RPL30	52_vs_25
0	-0.500698	0.961	0.99	0	Inf	2.22507e-301	307.653	ZFAS1	70_vs_25
7.16937e-231	0.50007	0.586	0.366	2.13604e-226	225.67	2.13604e-226	225.67	DUSP1	70_vs_25
4.13818e-245	0.50158	0.779	0.621	1.23293e-240	239.909	1.23293e-240	239.909	NEXN	70_vs_25
9.76529e-240	0.50391	0.978	0.981	2.90947e-235	234.536	2.90947e-235	234.536	NDUFS6	70_vs_52
5.13e-89	0.50458	0.722	0.694	1.52843e-84	83.8158	1.52843e-84	83.8158	NUSAP1	52_vs_25
1.07583e-293	0.506901	0.992	0.986	3.20532e-293	296.494	3.20532e-293	296.494	S100A10	70_vs_25
0	0.506984	0.896	0.789	0	Inf	2.22507e-301	307.653	PET100	70_vs_25
9.15397e-267	0.508475	0.575	0.31	2.72733e-262	261.564	2.72733e-262	261.564	SHOC1	70_vs_25
0	0.509775	0.98	0.974	0	Inf	2.22507e-301	307.653	NDUFA13	70_vs_52
0	0.511008	0.996	0.996	0	Inf	2.22507e-301	307.653	SUB1	70_vs_52
0	0.516246	0.741	0.48	0	Inf	2.22507e-301	307.653	TENM2	52_vs_25
2.31352e-213	0.51659	0.879	0.828	6.89291e-209	208.162	6.89291e-209	208.162	H1FX	70_vs_25
4.1225e-234	0.519705	0.997	0.998	1.22826e-229	228.911	1.22826e-229	228.911	MT-ATP6	70_vs_25
2.52938e-293	0.520129	0.852	0.754	7.53602e-290	289.123	7.53602e-290	289.123	ENAH	70_vs_25
0	0.520909	0.997	0.994	0	Inf	2.22507e-301	307.653	RPS10	70_vs_52
0	0.521939	0.934	0.896	0	Inf	2.22507e-301	307.653	ARPC5	70_vs_25
1.55401e-217	0.523512	0.945	0.867	4.63003e-213	212.334	4.63003e-213	212.334	NPC2	52_vs_25
6.24496e-293	0.523604	0.521	0.25	1.86062e-293	300.73	1.86062e-293	300.73	GAS6	70_vs_25
6.15938e-293	0.524492	0.889	0.795	1.83512e-293	300.736	1.83512e-293	300.736	PCLO	70_vs_25
2.06601e-227	0.532617	0.641	0.442	6.15547e-223	222.211	6.15547e-223	222.211	CITED2	70_vs_25
0	0.5333	0.954	0.861	0	Inf	2.22507e-301	307.653	NDUFB1	52_vs_25
1.54147e-190	0.538888	0.951	0.932	4.59266e-186	185.338	4.59266e-186	185.338	KRT81	70_vs_25
0	0.541083	1	1	0	Inf	2.22507e-301	307.653	ANXA2	52_vs_25
9.48156e-213	0.542693	0.841	0.749	2.82494e-208	207.549	2.82494e-208	207.549	CCN1	70_vs_25
1.77354e-237	0.546091	0.492	0.241	5.28409e-233	232.277	5.28409e-233	232.277	LBH	52_vs_25
0	0.546332	0.733	0.405	0	Inf	2.22507e-301	307.653	DDAH2	52_vs_25
0	0.547875	0.967	0.89	0	Inf	2.22507e-301	307.653	RHOBTB3	52_vs_25
6.58666e-119	0.551411	0.611	0.458	1.96243e-114	113.707	1.96243e-114	113.707	ENC1	52_vs_25
4.26267e-47	0.557386	0.791	0.764	1.27002e-42	41.8962	1.27002e-42	41.8962	CTSL	70_vs_52
0	0.560339	0.9	0.837	0	Inf	2.22507e-301	307.653	CBX1	70_vs_25
0	0.560516	0.927	0.802	0	Inf	2.22507e-301	307.653	MARCKSL1	52_vs_25
1.95492e-66	0.560743	0.764	0.689	5.82449e-62	61.2347	5.82449e-62	61.2347	CTSL	52_vs_25
0	0.560908	0.995	0.981	0	Inf	2.22507e-301	307.653	MYL6	52_vs_25
0	0.565739	0.995	0.98	0	Inf	2.22507e-301	307.653	CRYAB	70_vs_52
0	0.572353	0.98	0.958	0	Inf	2.22507e-301	307.653	HMGN2	52_vs_25
4.16453e-222	0.573995	0.945	0.928	1.24078e-217	216.906	1.24078e-217	216.906	CLPTM1L	70_vs_52
0	0.577685	0.953	0.864	0	Inf	2.22507e-301	307.653	DNAJC1	52_vs_25
3.79765e-293	0.586242	0.704	0.48	1.13147e-293	295.946	1.13147e-293	295.946	TENM2	70_vs_25
0	0.58858	0.863	0.634	0	Inf	2.22507e-301	307.653	TUBA1A	52_vs_25
0	0.590556	0.982	0.954	0	Inf	2.22507e-301	307.653	CALD1	52_vs_25
0	0.594659	0.861	0.69	0	Inf	2.22507e-301	307.653	ARID5B	52_vs_25
1.44459e-125	0.594829	0.612	0.49	4.304e-121	120.366	4.304e-121	120.366	SPANXB1	70_vs_52
0	0.600518	0.987	0.981	0	Inf	2.22507e-301	307.653	MYL6	70_vs_25
0	0.601084	0.479	0.174	0	Inf	2.22507e-301	307.653	LINC01638	70_vs_25
0	0.612761	0.996	0.986	0	Inf	2.22507e-301	307.653	S100A10	52_vs_25
0	0.615341	0.641	0.357	0	Inf	2.22507e-301	307.653	TNNT2	70_vs_25
0	0.62325	0.849	0.678	0	Inf	2.22507e-301	307.653	DDX24	70_vs_25
0	0.628343	0.947	0.861	0	Inf	2.22507e-301	307.653	NDUFB1	70_vs_25
0	0.631795	0.757	0.497	0	Inf	2.22507e-301	307.653	MDK	70_vs_25
0	0.632686	0.915	0.84	0	Inf	2.22507e-301	307.653	CALM1	70_vs_25
3.33571e-206	0.633034	0.914	0.867	9.93842e-202	201.003	9.93842e-202	201.003	NPC2	70_vs_25
5.71885e-240	0.633694	0.8	0.609	1.70388e-235	234.769	1.70388e-235	234.769	SOX4	52_vs_25
0	0.641327	0.554	0.173	0	Inf	2.22507e-301	307.653	CNN1	70_vs_25
0	0.647225	0.992	0.982	0	Inf	2.22507e-301	307.653	HSP90AA1	70_vs_25
0	0.648636	0.952	0.844	0	Inf	2.22507e-301	307.653	CLU	52_vs_25
0	0.648806	0.98	0.92	0	Inf	2.22507e-301	307.653	CRYAB	52_vs_25
0	0.649308	0.927	0.786	0	Inf	2.22507e-301	307.653	MYL9	52_vs_25
2.67619e-294	0.649548	0.638	0.377	7.97345e-293	299.098	7.97345e-293	299.098	PKIB	52_vs_25
0	0.649551	0.648	0.357	0	Inf	2.22507e-301	307.653	TNNT2	52_vs_25
0	0.669487	0.977	0.954	0	Inf	2.22507e-301	307.653	CALD1	70_vs_25
0	0.676573	0.606	0.354	0	Inf	2.22507e-301	307.653	MAP3K7CL	70_vs_25
4.56406e-271	0.676884	0.453	0.192	1.35981e-266	265.867	1.35981e-266	265.867	LUM	70_vs_25
1.89097e-263	0.677292	0.453	0.192	5.63394e-259	258.249	5.63394e-259	258.249	LUM	70_vs_52
0	0.678568	0.957	0.888	0	Inf	2.22507e-301	307.653	KRT8	52_vs_25
2.76395e-265	0.687802	0.863	0.768	8.23493e-261	260.084	8.23493e-261	260.084	SERTAD4-AS1	70_vs_25
6.77599e-293	0.691392	0.945	0.929	2.01884e-293	296.695	2.01884e-293	296.695	CLPTM1L	70_vs_25
2.08663e-294	0.699495	0.515	0.218	6.2169e-292	291.206	6.2169e-292	291.206	IGFBP5	52_vs_25
1.00504e-208	0.706776	0.726	0.597	2.99441e-204	203.524	2.99441e-204	203.524	NTM	70_vs_25
0	0.732592	0.978	0.942	0	Inf	2.22507e-301	307.653	ATP5MPL	70_vs_25
0	0.743702	0.86	0.69	0	Inf	2.22507e-301	307.653	ARID5B	70_vs_25
0	0.757159	0.702	0.459	0	Inf	2.22507e-301	307.653	HAPLN1	70_vs_25
8.24878e-235	0.76815	0.765	0.597	2.45764e-230	229.609	2.45764e-230	229.609	NTM	52_vs_25
0	0.769988	0.694	0.377	0	Inf	2.22507e-301	307.653	PKIB	70_vs_25
0	0.799669	0.941	0.84	0	Inf	2.22507e-301	307.653	CALM1	52_vs_25
0	0.828094	0.942	0.795	0	Inf	2.22507e-301	307.653	UGP2	52_vs_25
0	0.832848	0.721	0.414	0	Inf	2.22507e-301	307.653	COL1A1	52_vs_25
0	0.869821	0.819	0.459	0	Inf	2.22507e-301	307.653	HAPLN1	52_vs_25
0	0.879211	0.958	0.87	0	Inf	2.22507e-301	307.653	TNNT1	70_vs_25
0	0.89294	0.926	0.786	0	Inf	2.22507e-301	307.653	MYL9	70_vs_25
0	0.901867	0.998	0.993	0	Inf	2.22507e-301	307.653	TMSB4X	52_vs_25
0	0.936151	0.99	0.96	0	Inf	2.22507e-301	307.653	TPM1	70_vs_25
2.79047e-246	0.967353	0.852	0.78	8.31393e-242	241.08	8.31393e-242	241.08	DHRS2	52_vs_25
0	0.978882	0.861	0.4	0	Inf	2.22507e-301	307.653	EDIL3	52_vs_25
0	1.01706	0.798	0.4	0	Inf	2.22507e-301	307.653	EDIL3	70_vs_25
0	1.02314	0.974	0.87	0	Inf	2.22507e-301	307.653	TNNT1	52_vs_25
0	1.04501	0.892	0.497	0	Inf	2.22507e-301	307.653	MDK	52_vs_25
0	1.10006	0.736	0.34	0	Inf	2.22507e-301	307.653	TAGLN	52_vs_25
2.78357e-209	1.11813	0.791	0.689	8.29336e-205	204.081	8.29336e-205	204.081	CTSL	70_vs_25
0	1.13083	0.99	0.96	0	Inf	2.22507e-301	307.653	TPM1	52_vs_25
0	1.19031	0.774	0.282	0	Inf	2.22507e-301	307.653	TNNC1	70_vs_25
0	1.21454	0.995	0.92	0	Inf	2.22507e-301	307.653	CRYAB	70_vs_25
6.45399e-214	1.35793	0.326	0.117	1.9229e-209	208.716	1.9229e-209	208.716	CXCL14	70_vs_25
0	1.5479	0.815	0.34	0	Inf	2.22507e-301	307.653	TAGLN	70_vs_25
0	1.58602	0.906	0.282	0	Inf	2.22507e-301	307.653	TNNC1	52_vs_25
0	1.58661	0.83	0.545	0	Inf	2.22507e-301	307.653	LINC00662	52_vs_25
0	1.75431	0.913	0.381	0	Inf	2.22507e-301	307.653	KRT17	52_vs_25
0	1.81574	0.606	0.117	0	Inf	2.22507e-301	307.653	CXCL14	52_vs_25
0	1.88845	0.801	0.545	0	Inf	2.22507e-301	307.653	LINC00662	70_vs_25
0	1.9694	0.847	0.381	0	Inf	2.22507e-301	307.653	KRT17	70_vs_25
0	2.07946	0.379	0.071	0	Inf	2.22507e-301	307.653	HIST1H4C	52_vs_25
