# Supplementary material for: N-terminal tagging of RNA Polymerase II shapes transcriptomes more than C-terminal alterations
Source: iScience. 2024 May 7;27(6):109914. doi: 10.1016/j.isci.2024.109914 (PMC11126984; doi:10.1016/j.isci.2024.109914)
Supplement: Data S1. FASTA files of the DNA sequences corresponding to the exogenous RPB1 constructs, related to Figure 1 [file mmc3.zip]

Archive with 12 entries (12 files):
- H70.fa
- __MACOSX/._H70.fa
- H52.fa
- __MACOSX/._H52.fa
- H25.fa
- __MACOSX/._H25.fa
- D70.fa
- __MACOSX/._D70.fa
- D52.fa
- __MACOSX/._D52.fa
- D25.fa
- __MACOSX/._D25.fa
