# Supplementary material for: N-terminal tagging of RNA Polymerase II shapes transcriptomes more than C-terminal alterations
Source: iScience. 2024 May 7;27(6):109914. doi: 10.1016/j.isci.2024.109914 (PMC11126984; doi:10.1016/j.isci.2024.109914)
Supplement: Data S1. FASTA files of the DNA sequences corresponding to the exogenous RPB1 constructs, related to Figure 1 [file mmc3.zip › H70.fa]

>H70  (7231 bp)
ATGGCAGAAATCGGTACTGGCTTTCCATTCGACCCCCATTATGTGGAAGTCCTGGGCGAGCGCATGCACTACGTCGATGT
TGGTCCGCGCGATGGCACCCCTGTGCTGTTCCTGCACGGTAACCCGACCTCCTCCTACGTGTGGCGCAACATCATCCCGC
ATGTTGCACCGACCCATCGCTGCATTGCTCCAGACCTGATCGGTATGGGCAAATCCGACAAACCAGACCTGGGTTATTTC
TTCGACGACCACGTCCGCTTCATGGATGCCTTCATCGAAGCCCTGGGTCTGGAAGAGGTCGTCCTGGTCATTCACGACTG
GGGCTCCGCTCTGGGTTTCCACTGGGCCAAGCGCAATCCAGAGCGCGTCAAAGGTATTGCATTTATGGAGTTCATCCGCC
CTATCCCGACCTGGGACGAATGGCCAGAATTTGCCCGCGAGACCTTCCAGGCCTTCCGCACCACCGACGTCGGCCGCAAG
CTGATCATCGATCAGAACGTTTTTATCGAGGGTACGCTGCCGATGGGTGTCGTCCGCCCGCTGACTGAAGTCGAGATGGA
CCATTACCGCGAGCCGTTCCTGAATCCTGTTGACCGCGAGCCACTGTGGCGCTTCCCAAACGAGCTGCCAATCGCCGGTG
AGCCAGCGAACATCGTCGCGCTGGTCGAAGAATACATGGACTGGCTGCACCAGTCCCCTGTCCCGAAGCTGCTGTTCTGG
GGCACCCCAGGCGTTCTGATCCCACCGGCCGAAGCCGCTCGCCTGGCCAAAAGCCTGCCTAACTGCAAGGCTGTGGACAT
CGGCCCGGGTCTGAATCTGCTGCAAGAAGACAACCCGGACCTGATCGGCAGCGAGATCGCGCGCTGGCTGTCGACGCTCG
AGATTTCCGGCGAGCCAACCACTGAGGATCTGTACTTTCAGAGCGATAACTCCGGTTCTAGCATGCACGGGGGTGGCCCC
CCCTCGGGGGACAGCGCATGCCCGCTGCGCACCATCAAGAGAGTCCAGTTCGGAGTCCTGAGTCCGGATGAACTGAAGCG
AATGTCTGTGACGGAGGGTGGCATCAAATACCCAGAGACGACTGAGGGAGGCCGCCCCAAGCTTGGGGGGCTGATGGACC
CGAGGCAGGGGGTGATTGAGCGGACTGGCCGCTGCCAAACATGTGCAGGAAACATGACAGAGTGTCCTGGCCACTTTGGC
CACATTGAACTGGCCAAGCCTGTGTTTCACGTGGGCTTCCTGGTGAAGACAATGAAAGTTTTGCGCTGTGTCTGCTTCTT
CTGCTCCAAACTGCTTGTGGACTCTAACAACCCAAAGATCAAGGATATCCTGGCTAAGTCCAAGGGACAGCCCAAGAAGC
GGCTCACACATGTCTACGACCTTTGCAAGGGCAAAAACATATGCGAGGGTGGGGAGGAGATGGACAACAAGTTCGGTGTG
GAACAACCTGAGGGTGACGAGGATCTGACCAAAGAAAAGGGCCATGGTGGCTGTGGGCGGTACCAGCCCAGGATCCGGCG
TTCTGGCCTAGAGCTGTATGCGGAATGGAAGCACGTTAATGAGGACTCTCAGGAGAAGAAGATCCTGCTGAGTCCAGAGC
GAGTGCATGAGATCTTCAAACGCATCTCAGATGAGGAGTGTTTTGTGCTGGGCATGGAGCCCCGCTATGCACGGCCAGAG
TGGATGATTGTCACAGTGCTGCCTGTGCCCCCGCTCTCCGTGCGGCCTGCTGTTGTGATGCAGGGCTCTGCCCGTAACCA
GGATGACCTGACTCACAAACTGGCTGACATCGTGAAGATCAACAATCAGCTGCGGCGCAATGAGCAGAACGGCGCAGCGG
CCCATGTCATTGCAGAGGATGTGAAGCTCCTCCAGTTCCATGTGGCCACCATGGTGGACAATGAGCTGCCTGGCTTGCCC
CGTGCCATGCAGAAGTCTGGGCGTCCCCTCAAGTCCCTGAAGCAGCGGTTGAAGGGCAAGGAAGGCCGGGTGCGAGGGAA
CCTGATGGGCAAAAGAGTGGACTTCTCGGCCCGTACTGTCATCACCCCCGACCCCAACCTCTCCATTGACCAGGTTGGCG
TGCCCCGCTCCATTGCTGCCAACATGACCTTTGCGGAGATTGTCACCCCCTTCAACATTGACAGACTTCAAGAACTAGTG
CGCAGGGGGAACAGCCAGTACCCAGGCGCCAAGTACATCATCCGAGACAATGGTGATCGCATTGACTTGCGTTTCCACCC
CAAGCCCAGTGACCTTCACCTGCAGACCGGCTATAAGGTGGAACGGCACATGTGTGATGGGGACATTGTTATCTTCAACC
GGCAGCCAACTCTGCACAAAATGTCCATGATGGGGCATCGGGTCCGCATTCTCCCATGGTCTACCTTTCGCTTGAATCTT
AGCGTGACAACTCCGTACAATGCAGACTTTGACGGGGATGAGATGAACTTGCACCTGCCACAGTCTCTGGAGACGCGAGC
AGAGATCCAGGAGCTGGCCATGGTTCCTCGCATGATTGTCACCCCCCAGAGCAATCGGCCTGTCATGGGTATTGTGCAGG
ACACACTCACAGCAGTGCGCAAATTCACCAAGAGAGACGTCTTCCTGGAGCGGGGTGAAGTGATGAACCTCCTGATGTTC
CTGTCGACGTGGGATGGGAAGGTCCCACAGCCGGCCATCCTAAAGCCCCGGCCCCTGTGGACAGGCAAGCAAATCTTCTC
CCTCATCATACCTGGTCACATCAATTGTATCCGTACCCACAGCACCCATCCCGATGATGAAGACAGTGGCCCTTACAAGC
ACATCTCTCCTGGGGACACCAAGGTGGTGGTGGAGAATGGGGAGCTGATCATGGGCATCCTGTGTAAGAAGTCTCTGGGC
ACGTCAGCTGGCTCCCTGGTCCACATCTCCTACCTAGAGATGGGTCATGACATCACTCGCCTCTTCTACTCCAACATTCA
GACTGTCATTAACAACTGGCTCCTCATCGAGGGTCATACTATTGGCATTGGGGACTCCATTGCTGATTCTAAGACTTACC
AGGACATTCAGAACACTATTAAGAAGGCCAAGCAGGACGTAATAGAGGTCATCGAGAAGGCACACAACAATGAGCTGGAG
CCCACCCCAGGGAACACTCTGCGGCAGACGTTTGAGAATCAGGTGAACCGCATTCTTAACGATGCCCGAGACAAGACTGG
CTCCTCTGCTCAGAAATCCCTGTCTGAATACAACAACTTCAAGTCTATGGTCGTGTCCGGAGCTAAAGGTTCCAAGATTA
ACATCTCCCAGGTCATTGCTGTCGTTGGACAGCAGGACGTCGAGGGCAAGCGGATTCCATTTGGCTTCAAGCACCGGACT
CTGCCTCACTTCATCAAGGATGACTACGGGCCTGAGAGCCGTGGCTTTGTGGAGAACTCCTACCTAGCCGGCCTCACACC
CACTGAGTTCTTTTTCCACGCCATGGGGGGTCGTGAGGGGCTCATTGACACGGCTGTCAAGACTGCTGAGACTGGATACA
TCCAGCGGCGGCTGATCAAGTCCATGGAGTCAGTGATGGTGAAGTACGACGCGACTGTGCGGAACTCCATCAACCAGGTG
GTGCAGCTGCGCTACGGCGAAGACGGCCTGGCAGGCGAGAGCGTTGAGTTCCAGAACCTGGCTACGCTTAAGCCTTCCAA
CAAGGCTTTTGAGAAGAAGTTCCGCTTTGATTATACCAATGAGAGGGCCCTGCGGCGCACTCTGCAGGAGGACCTGGTGA
AGGACGTGCTGAGCAACGCACACATCCAGAACGAGTTGGAGCGGGAATTTGAGCGGATGCGGGAGGATCGGGAGGTGCTC
AGGGTCATCTTCCCAACTGGAGACAGCAAGGTCGTCCTCCCCTGTAACCTGCTGCGGATGATCTGGAATGCTCAGAAAAT
CTTCCACATCAACCCACGCCTTCCCTCCGACCTGCACCCCATCAAAGTGGTGGAGGGAGTCAAGGAATTGAGCAAGAAGC
TGGTGATTGTGAATGGGGATGACCCACTAAGTCGACAGGCCCAGGAAAATGCCACGCTGCTCTTCAACATCCACCTGCGG
TCCACGTTGTGTTCCCGCCGCATGGCAGAGGAGTTTCGGCTCAGTGGGGAGGCCTTCGACTGGCTGCTTGGGGAGATTGA
GTCCAAGTTCAACCAAGCCATTGCGCATCCCGGGGAAATGGTGGGGGCTCTGGCTGCGCAGTCCCTTGGAGAACCTGCCA
CCCAGATGACCTTGAATACCTTCCACTATGCTGGTGTGTCTGCCAAGAATGTGACGCTGGGTGTGCCCCGACTTAAGGAG
CTCATCAACATTTCCAAGAAGCCAAAGACTCCTTCGCTTACTGTCTTCCTGTTGGGCCAGTCCGCTCGAGATGCTGAGAG
AGCCAAGGATATTCTGTGCCGTCTGGAGCATACAACGTTGAGGAAGGTGACTGCCAACACAGCCATCTACTATGACCCCA
ACCCCCAGAGCACGGTGGTGGCAGAGGATCAGGAATGGGTGAATGTCTACTATGAAATGCCTGACTTTGATGTGGCCCGA
ATCTCCCCCTGGCTGTTGCGGGTGGAGCTGGATCGGAAGCACATGACTGACCGGAAGCTCACCATGGAGCAGATTGCTGA
AAAGATCAATGCTGGTTTTGGTGACGACTTGAACTGCATCTTTAATGATGACAATGCAGAGAAGCTGGTGCTCCGTATTC
GCATCATGAACAGCGATGAGAACAAGATGCAAGAGGAGGAAGAGGTGGTGGACAAGATGGATGATGATGTCTTCCTGCGC
TGCATCGAGTCCAACATGCTGACAGATATGACCCTGCAGGGCATCGAGCAGATCAGCAAGGTGTACATGCACTTGCCACA
GACAGACAACAAGAAGAAGATCATCATCACGGAGGATGGGGAATTCAAGGCCCTGCAGGAGTGGATCCTGGAGACGGACG
GCGTGAGCTTGATGCGGGTGCTGAGTGAGAAGGACGTGGACCCCGTACGCACCACGTCCAATGACATTGTGGAGATCTTC
ACGGTGCTGGGCATTGAAGCCGTGCGGAAGGCCCTGGAGCGGGAGCTGTACCACGTCATCTCCTTTGATGGCTCCTATGT
CAATTACCGACACTTGGCTCTCTTGTGTGATACCATGACCTGTCGTGGCCACTTGATGGCCATCACCCGACACGGAGTCA
ACCGCCAGGACACAGGACCACTCATGAAGTGTTCCTTTGAGGAAACGGTGGACGTGCTTATGGAAGCAGCCGCACACGGT
GAGAGTGACCCCATGAAGGGGGTCTCTGAGAATATCATGCTGGGCCAGCTGGCTCCGGCCGGCACTGGCTGCTTTGACCT
CCTGCTTGATGCAGAGAAGTGCAAGTATGGCATGGAGATCCCCACCAATATCCCCGGCCTGGGGGCTGCTGGACCCACCG
GCATGTTCTTTGGTTCAGCACCCAGTCCCATGGGTGGAATCTCTCCTGCCATGACACCTTGGAACCAGGGTGCAACCCCT
GCCTATGGCGCCTGGTCCCCCAGTGTTGGGAGTGGAATGACCCCAGGGGCAGCCGGCTTCTCTCCCAGTGCTGCGTCAGA
TGCCAGCGGCTTCAGCCCAGGTTACTCCCCTGCCTGGTCTCCCACACCGGGCTCCCCGGGGTCCCCAGGTCCCTCAAGCC
CCTACATCCCTTCACCAGGTGGTGCCATGTCTCCCAGCTACTCGCCAACGTCACCTGCCTACGAGCCCCGCTCTCCTGGG
GGCTACACACCCCAGAGTCCCTCTTATTCCCCCACTTCACCCTCCTACTCCCCTACCTCTCCATCCTATTCTCCAACCAG
TCCCAACTATAGTCCCACATCACCCAGCTATTCGCCAACGTCACCCAGCTACTCACCGACCTCTCCCAGCTACTCACCCA
CCTCTCCCAGCTACTCGCCCACCTCTCCCAGCTACTCGCCCACCTCTCCCAGCTACTCACCCACTTCCCCTAGCTACTCG
CCCACTTCCCCTAGCTACTCGCCAACGTCTCCCAGCTACTCGCCGACATCTCCCAGCTACTCGCCAACTTCACCCAGCTA
TTCTCCCACTTCTCCCAGCTACTCACCTACCTCTCCAAGCTATTCACCCACCTCCCCCAGCTACTCACCCACTTCCCCAA
GTTACTCACCCACCAGCCCGAACTATTCTCCAACCAGTCCCAATTACACCCCAACATCACCCAGCTACAGCCCGACATCA
CCCAGCTATTCACCTACTAGTCCCAACTACACACCTACCAGCCCTAACTACAGCCCAACCTCTCCAAGCTACTCTCCAAC
ATCACCCAGCTATTCCCCGACCTCACCAAGTTACTCCCCTTCCAGCCCACGATACACACCACAGTCTCCAACCTATACCC
CAAGCTCACCCAGCTACAGCCCCAGCTCGCCCAGCTACAGCCCAACCTCACCCAAGTACACCCCAACCAGTCCTTCTTAC
AGTCCCAGCTCCCCAGAGTATACCCCAACCTCTCCCAAGTACTCACCTACCAGTCCCAAATATTCACCCACCTCTCCCAA
GTACTCGCCTACCAGTCCCACCTATTCACCCACCACCCCAAAATACTCCCCAACATCTCCTACTTATTCCCCAACCTCTC
CAGTCTACACCCCAACCTCTCCCAAGTACTCACCTACTAGCCCCACTTACTCGCCCACTTCCCCCAAGTACTCGCCCACC
AGTCCCACCTATTCACCCACCACCCCAAAATACTCCCCAACATCTCCTACTTATTCCCCAACCTCTCCAGTCTACACCCC
AACCTCTCCCAAGTACTCACCTACTAGCCCCACTTACTCGCCCACTTCCCCCAAGTACTCGCCCACCAGCCCTACATATA
CCCCAACCTCTCCCAAGTACTCACCTACCAGTCCCAAATATTCACCCACCTCTCCCAAGTACTCGCCTACCAGTCCCACC
TATTCACCCACCACCCCAAAATACTCCCCAACATCTCCTACTTATTCCCCAACCTCTCCAGTCTACACCCCAACCTCTCC
CAAGTACTCACCTACTAGCCCCACTTACTCGCCCACTTCCCCCAAGTACTCGCCCACCAGCCCCACCTACTCGCCCACCT
CCCCCAAAGGCTCAACCTACTCTCCCACTTCCCCTGGTTACTCGCCCACCAGCCCCACCTACAGTCTCACAAGCCCGGCT
ATCAGCCCGGATGACAGTGACGAGGAGAACT
